# Supplementary material for: Gratitude in Health Care: A Meta-narrative Review
Source: Qual Health Res. 2020 Sep 13;30(14):2303–15. doi: 10.1177/1049732320951145 (PMC7649920; doi:10.1177/1049732320951145)
Supplement: Metanarrative_Table_Revised_Supplementary_File – Supplemental material for Gratitude in Health Care: A Meta-narrative Review [file Metanarrative_Table_Revised_Supplementary_File.xlsx]

## Sheet: References
Supplementary Table 1: Articles included in the metanarrative review of gratitude in healthcare and their characteristics
Reference	Aim	Definition of gratitude (explicit)	Definition of gratitude (implicit)	Theoretical underpinnings	Type of paper	Methods	Study setting and participants	Academic discipline	Gratitude expressed/received	Nature of expression/reception of gratitude	Gratitude intervention	If quantitative, which instrument used?	Findings and/or recommendations	Focus	Assigned metanarrative
Algoe, S. B., & Stanton, A. L. (2012). Gratitude When it is Needed Most: Social Functions of Gratitude in Women with Metastatic Breast Cancer. Emotion, 12(1), 163–168. https://doi.org/10.1037/a0024024	To examine the emotion of gratitude in women diagnosed with metastatic breast cancer, focusing on the social functions of gratitude through examination of situation appraisals of when gratitude might arise and downstream consequences of responding to benefits received.		Gratitude arises from an interpersonal context as an "other-praising emotion" (p. 164) reserved for special occasions in which an "interaction partner" is responsive to an individual and provides a benefit, which motivates a variety of prosocial behaviours (p. 163).	Refers to a social evolutionary account of gratitude (Algoe et al. 2008) to propose that gratitude functions to "find, remind and bind". The discussion refers to Fredrickson in discussion in context of gratitude having adaptive outcomes even in the context of profound stress.	Mixed	Questionnaire / survey	54 women diagnosed with metastatic breast cancer recruited from two oncology clinics in California.	Positive Psychology; Sociology	Expressed	Participants listed people with whom they have regular interactions and described an event associated with one of the listed people for which they were grateful and reported an appraisal of the situation using a list of items and a scale.	Not applicable (N/A)	Bespoke list of hypotheses for participants to appraise relating to social functions of gratitude	Women who "transcend the ego" and express emotions easily were most likely to benefit from accumulated moments of gratitude over a three-month period. Reluctance to accept benefits was associated with less gratitude. Authors argue that this indicates that models that focus on exchange relations in gratitude are limited and gratitude has implications for high-quality communal relationships that ar…	Social exchange	Social capital; Benefits
Althaus, B., Borasio, G. D., & Bernard, M. (2018). Gratitude at the End of Life: A Promising Lead for Palliative Care. Journal of Palliative Medicine, 21(11), 1566–1572. https://doi.org/10.1089/jpm.2018.0027	To evaluate the association between gratitude and quality of life, psychological distress, post-traumatic growth, and health status in palliative patients, and to develop an explanatory model. Also to identify which life domains patients considered sources of gratitude.	State gratitude is defined (p. 1566) as "a positive state that an individual consciously experiences when he receives a benefit; and the recognition that the source of this benefit was someone or something else, such as life or a more spiritual entity" (Emmons, 2008). As a dispositional trait, gratitude is often perceived as "a life orientation toward noticing and appreciating the positive in the…		Views positive psychology as a paradigm that complements clinical psychopathology to improve quality of life and prevent pathologies.	Quantitative	Questionnaire / survey; Cross-sectional study	Lausanne University Hospital, Switzerland. 64 palliative care patients.	Positive Psychology; Health Psychology	Neither	Responses to GQ-6	N/A	GQ-6	Finds weak to moderative positive correlation between gratitude and overall quality of life. Gratitude did not correlate significantly with the relational dimension of QoL although patients mentioned (in open question) social relationships as a major source of gratitude. Possible explanation is that GQ-6 asks about quantity of people rather than quality of relationships. Findings are expressed co…	Measuring gratitude; Quality of life	Benefits
Aparicio, M., Centeno, C., Carrasco, J. M., Barbosa, A., & Arantzamendi, M. (2017). What are Families Most Grateful for after Receiving Palliative Care? Content Analysis of Written Documents Received: A Chance to Improve the Quality of Care. BMC Palliative Care, 16(1), 47. https://doi.org/10.1186/s12904-017-0229-5	To analyse what is valued most by family carers undergoing bereavement by means of a document analysis received by a palliative home service.		Written expressions of appreciation.	Study is placed in the context of quality of care in palliative services.	Mixed	Content analysis	77 "gratitude documents" (letters received by care team, letters published in newspaper, postcards) received over 8 years by a palliative home service in a town near Lisbon in Portugal.	Health Services Research	Received	Written gratitude documents sent by patients' family carers to the palliative care team between 1998 and 2006.	N/A	N/A	"Family carers show spontaneous gratitude for the professionalism and humanity found in palliative care. The relational component of care emerges as key to achieve a high quality care experience of palliative care homes service, and could be one indicator of quality of palliative care." (abstract, p. 1)	Patient feedback; Care satisfaction	Quality of care indicator
Aparicio, M., Centeno, C., Robinson, C., & Arantzamendi, M. (2019). Gratitude between Patients and Their Families and Health Professionals: A Scoping Review. Journal of Nursing Management, 27(2), 286–300. https://doi.org/10.1111/jonm.12670	To synthesize evidence regarding gratitude in healthcare relationships with a focus on expressions of gratitude from patients and families to health professionals.	"As a trait or disposition, gratitude reflects individuals generalized tendencies to notice and experience appreciation for the good in their daily lives (Emmons & McCullough, 2003). As an emotion, gratitude has been conceptualized as a pleasant state; a feeling of thankfulness that arises when one recognizes something positive or helpful has happened as a result of someone else’s actions (Emmons…		Study is framed by work in social psychology and placed in the context of indicators of quality of home care.	Qualitative	Literature review; Scoping review	N/A	Health Services Research	Expressed	Gratitude expressed from patients and families to healthcare professionals.	N/A	N/A	Review demonstrates that spontaneous expressions of gratitude are a form of meaningful, valuable recognition, likely to enhance the wellbeing of those that receive it.	Patient feedback; Care satisfaction	Staff wellbeing; Quality of care indicator
Aparicio, Maria, Centeno, C., & Arantzamendi, M. (2019). The Significance of Gratitude for Palliative Care Professionals: A Mixed Method Protocol. BMC Palliative Care, 18(28). https://doi.org/10.1186/s12904-019-0412-y	To devise a study protocol for understanding the significance of gratitude received by healthcare professionals from patients and relatives.	"Gratitude arises as a reaction to something which is appreciated or whose results are positive" (McCullough et al. 2001) (p. 1).		Paper sums up some of the recent research on gratitude and also examines coping strategies for reducing burnout in healthcare professionals.	Qualitative	Prospective study design	N/A	Health Services Research	Neither	No actual data collected but describes method for questionnaire and interview.	N/A	N/A	Paper anticipates a useful contribution to understanding the effects of gratitude on reducing burnout and emotional fatigue, and promotive resilience in palliative care health professionals.	Patient feedback; Care satisfaction	Staff wellbeing
Aparicio, M., Centeno, C., Juliá, G., & Arantzamendi, M. (2019). Gratitude from Patients and Relatives in Palliative Care - Characteristics and Impact: A National Survey. BMJ Supportive & Palliative Care. https://doi.org/10.1136/bmjspcare-2019-001858	To explore the expressions of gratitude received from patients and relatives and their influence on palliative care professionals.	Acknowledge lack of agreement about the nature of the construct of gratitude, but say that in research it is treated as a stable trait or transient emotion. It is linked to wellbeing, happiness and satisfaction.		Links gratitude to Fredrickson's broaden and build theory.	Mixed	Questionnaire / survey	206 healthcare professionals working in palliative care services in Spain.	Health Services Research	Received	Self-reports of words of thanks, food gifts, letters, donations, and personal gifts.	N/A	Self-devised survey.	Expressions of gratitude came most often from families (93). They evoked positive feelings in palliative care professionals: increased professional satisfaction, mood, and pride in their work and were a source of support in hard times. The authors conclude that gratitude was significant to those who working in palliative care, and may offer a protective role against and distress and increase in r…	Patient feedback; Care satisfaction; Effects on clinical relationships	Staff wellbeing
Beese, R. J., & Ringdahl, D. (2018). Enhancing Spiritually Based Care Through Gratitude Practices: A Health-Care Improvement Project. Creative Nursing, 24(1), 42–51. https://doi.org/10.1891/1078-4535.24.1.42	Aims to evaluate an intervention to increase provider awareness of spirituality in healthcare, increase the number of spiritually based interventions and gratitude practice interventions to clients.	Gratitude “involves being aware of and appreciating good things that happen and taking the time to express thanks (Lanham, Rye, Rimsky, & Weill, 2012, p. 343)" (p. 43).		Places study in the theoretical framework of a recovery model of mental illness that offers hope and healing through changing attitude, values, feelings, goals and skills.	Mixed	Intervention study; Questionnaire / survey	Health and Wellness Centre in Minneapolis, Minnesota. Five care providers completed the pre-implementation questionnaire and only four the post one.	Health Education	Neither	N/A	One of the education sessions focused on gratitude including contemplation, letters and journaling.	N/A	Providing educational sessions on spirituality improves providers' attitudes, comfort levels and practice of providing spirituality-based care.	Professional development	Benefits
Berkland, B. E., Werneburg, B. L., Jenkins, S. M., Friend, J. L., Clark, M. M., Rosedahl, J. K., Limburg, P. J., Riley, B. A., Lecy, D. R., & Sood, A. (2017). A Worksite Wellness Intervention: Improving Happiness, Life Satisfaction, and Gratitude in Health Care Workers. Mayo Clinic Proceedings. Innovations, Quality & Outcomes, 1 (3), 203–210. https://doi.org/10.1016/j.mayocpiqo.2017.09.002	To assess effect of a 12-week stress management and resilience training programme, that included gratitude, for healthcare workers.		Gratitude is considered to be part of a constellation of domains that contribute to happiness in the workplace.	Links to "organisational citizenship behaviour" in which "exceptional work performance by happy employees" extends to benefit coworkers and the organisation.	Quantitative	Intervention study; Questionnaire / survey	Members of an employee wellness centre at an academic healthcare centre (Dan Abraham Healthy Living Centre, Mayo Clinic, Rochester MN) self-enrolling for a 12-session course. 110 participated and 98 completed two surveys, and 85 completed all three surveys.	Health education	Expressed	Daily expression to "five people'	Upon waking: express gratitude to 5 people'. Doesn't say whether this is journaling or interpersonal gratitude.	GQ-6	Significant improvements in gratitude were observed. Concludes that a course like the one described is a promising approach to improving happiness and wellbeing in healthcare workers.	Protection from burnout; Job satisfaction	Staff wellbeing
Buetow, S. A., & Aroll, B. (2012). Doctor Gratitude: A Framework and Practical Suggestions. Canadian Medical Association. Journal, 184(18), 2064. https://doi.org/10.1503/cmaj.120422	To advance some reasons why doctors should feel grateful. Asks "Could doctors' gratitude for their work inspire their performance and reclaim authentic meaning for medicine?" (p. 2064).	Gratitude is morally important for its own sake and can add joy and meaning to doctors' work. Gratitude is a form of social capital and is indicated through actions taken.		Framework is of moral duty and reflection.	Commentary/editorial	None	N/A	Sociology; Ethics	Expressed and received	Doctors can show their gratitude through giving, receiving appropriate giving, and taking morally what has not been explicitly given to them.	N/A	N/A	Urges doctors to feel and show gratitude, e.g. through recording gratefulness in a diary, by taking actions with which patients can be reasonable expected to agree without specifically seeking consent (e.g. touching a distressed patient's hand), and showing gratitude for systems that help them uphold ideals like sanctity of life.	Social exchange	Social capital; Benefits
Burke, R. J., Ng, E. S. W., & Fiksenbaum, L. (2009). Virtues, Work Satisfactions and Psychological Wellbeing among Nurses. International Journal of Workplace Health Management, 2(3), 202–219. https://doi.org/10.1108/17538350910993403	To examine the relationship between virtues and work satisfaction and engagement, perceptions of hospital functioning and quality of nursing care, and psychological wellbeing of nursing staff. Measures optimism, gratitude and proactive behaviour.	"Gratitude involves feeling grateful for positive outcomes one has experienced; it is an emotional state and an attitude toward life. Gratitude has been found to be associated with life satisfaction and fewer physical health complaints (Emmons, 2003; Emmons and McCullough, 2003), positive emotions (Walker and Pitts, 1998), and happiness, pride and hope (Overwalle et al., 1995)" (p. 204).		Frames the study in terms of virtues in the workplace and a need to address human flourishing and positivity in organisations. The discussion invokes Fredrickson's broaden and build theory.	Quantitative	Questionnaire / survey	79 staff nurses from a single, unidentified hospital	Organisational Psychology; Positive Psychology; Health Psychology	Neither	Responses to GQ-6	N/A	GQ-6	In this study there were no statistically significant correlations between the three virtues. Nurses scoring higher on gratitude indicated more favourable outcomes (job satisfaction, vigour, dedication and fewer absences owing to illness). Nurses scoring higher on gratitude indicated less exhaustion, less cynicism and greater efficacy, fewer psychosomatic symptoms and more life satisfaction. They…	Protection from burnout; Job satisfaction	Staff wellbeing
Centeno, C., Arantzamendi, M., Rodríguez, B., & Tavares, M. (2010). Letters from Relatives: A Source of Information Providing Rich Insight into the Experience of the Family in Palliative Care. Journal of Palliative Care, 26 (3), 167–175. https://doi.org/10.1177/082585971002600305	To qualitatively evaluate the contents of five years' worth of spontaneously written letters to two palliative care services, one in Portugal and the other in Spain.		Expressions of thanks.	The study refers to questions about the validity of patient satisfaction surveys and considers letters to be a rich source of feedback.	Qualitative	Thematic analysis	Letters of thanks received by a Portuguese (57 letters) palliative care unit and a Spanish one (53 letters) over a period of five years..	Health Services Research	Expressed and received	Gratitude took the form of feedback on the teams' humanity, professional treatment, emotional support, team attitude, global care, contrast with other forms of care, and the environment.	N/A	N/A	Letters can be an invaluable source of data to carry out qualitative research to explore the impact of palliative care services.	Care satisfaction	Quality of care indicator
Cheng, S. T., Tsui, P. K., & Lam, J. H. M. (2015). Improving Mental Health in Health Care Practitioners: Randomized Controlled Trial of a Gratitude Intervention. Journal of Consulting and Clinical Psychology, 83(1), 177–186. https://doi.org/10.1037/a0037895	To investigate whether directing a healthcare professional's (HCP) attention to thankful events through gratitude diaries could reduce stress and depressive symptoms.	"Gratitude is based on the perception of personal benefits as undeserved or unexpected, and is expressed in terms of thankfulness or appreciation. Such benefits are often related to the actions of others, and so people who "count blessings" tend to find more positive qualities in those around them (Fredrickson, 2004)" (p. 179).		Frames the study in terms of gratitude as a form of self-help to reappraise stressful events positively, enhance emotional well-being and "reduce demand on personal coping resources".	Quantitative	Randomised Controlled Trial	102 Chinese healthcare practitioners from 5 public hospitals	Health psychology	Expressed	Participants wrote diaries about work-related events twice a week for four consecutive weeks. These were guided (events they felt thankful for or annoyed or angry about).	Participants in the gratitude and hassle group wrote work-related gratitude and hassle diaries respectively twice a week for 4 consecutive weeks. A no-diary group served as control.	CES-D (Centre for Epidemiological Studies Depression Scale) and Perceived Stress Scale, both adapted for Chinese.	Counting blessings is an effective approach to reduce stressful and depressive symptoms amongst HCPs which was maintained at 3-month follow-up after intervention.	Protection from burnout	Staff wellbeing; Benefits
Chun, S., & Lee, Y. (2013). “I Am Just Thankful”: The Experience of Gratitude Following Traumatic Spinal Cord Injury. Disability and Rehabilitation, 35(1), 11–19. https://doi.org/10.3109/09638288.2012.687026	To explore the experience of gratitude in everyday life following traumatic spinal cord injury.	"Gratitude is defined as the emotional response deriving from the perception of a positive personal outcome, including recognition, acknowledgement and/or appreciation of the receipt of a benefit (Emmons, 2007)" (pp. 11–12).		Frames the study in terms of the trauma research that shows that gratitude is implicated in posttraumatic growth.	Qualitative	Thematic analysis; Interview	13 individuals recruited from rehabilitation hospitals in a Midwestern city in the USA plus two "negative cases" who didn't meet inclusion criteria (doesn't say which) were included.	Positive Psychology	Expressed	Experiences of gratitude in relation to life and dealing with spinal cord injury solicited during interview.	N/A	N/A	The 13 "positive" participants shared their personal experiences following five themes: gratitude for (1) everyday life, (2) family support, (3) new opportunities, (4) positive sense of self and (5) God. Authors conclude that these expressions of gratitude had an impact on positive adjustments to injury for all the participants.	Coping strategy	Benefits
Converso, D., Loera, B., Viotti, S., & Martini, M. (2015). Do Positive Relations with Patients Play a Protective Role for Healthcare Employees? Effects of Patients’ Gratitude and Support on Nurses’ Burnout. Frontiers in Psychology, 6, 470. https://doi.org/10.3389/fpsyg.2015.00470	To investigate whether support from patients and/or gratitude expressed by then has an effect on burnout. Also whether gratitude has an indirect effect on reducing negative effects of job demands or enhancing positive effects of job resources.	"Gratitude is considered to be a positive psychological characteristic. It is linked to a feeling of well-being (Toussaint and Friedman, 2008) and can create a positive spiral effect (McCullough et al., 2001), motivate pro-social behavior (Grant and Gino, 2010), and contribute toward cultivating social resources" (p. 2).		Study is framed in terms of occupational health psychology in which the quality of work life and the quality of care, and their consequences for patients' health, are linked.	Quantitative	Questionnaire / survey	Study 1 (adapted version of customers-initiated support scale) administered to 109 nurses in several wards of an Italian hospital. Study 2 involved self-administered questionnaire from 204 nurses at two Italian hospitals.	Organisational Psychology	Received	Perceived gratitude and appreciation by patients for healthcare professionals.	None beyond the questionnaires.	Italian version of the customer-initiated support scale (Zimmermann et al., 2011) and PGrate scale (Martini and Converso, 2014; Martini et al., in press) which is a two dimensional scale (eight items) that measures the perception of patients’ gratitude expression and of support provided by gratitude expressions.	Compared with oncology nurses, emergency nurses expressed higher levels of psychological burden, emotional exhaustion, depersonalisation, and in general, a lower sensibility to the positive relationship with patients, but present more intense protective effects of the interaction between job autonomy and support/gratitude. Oncology nurses showed a higher perception of gratitude expression and pat…	Protection from burnout; job satisfaction	Staff wellbeing
Davies, M. (2015). Should I Accept Gifts from Patients? British Medical Journal, 350, h617. https://doi.org/10.1136/bmj.h617	To discuss the ethical issues behind accepting gifts from patients.		Gratitude is one of the motivations for patients giving doctors gifts.	Commentary on ethical considerations of receiving gifts.	Commentary/editorial	None	N/A	Ethics	Received	Gifts given by patients or relatives to doctors.	N/A	N/A	Article is circumspect about the receiving of gifts by doctors, although presents more than one point of view. Gives a range of advice.	Effects on clinical relationships	Gifts
Day, G. (2019). Enhancing Relational Care through Expressions of Gratitude: Insights From a Historical Case Study of Almoner–Patient correspondence. Medical Humanities. https://doi.org/10.1136/ medhum-2019-011679	To consider insights for contemporary medical practice from an archival study of gratitude letters exchanged between almoners and former patients at the Royal Brompton Hospital.		Expressions of thanks and appreciation as a key element of relational care.	Study is put in the context of the history of profession building and the nature of patienthood, Maussian gift exchange, and thanking routines.	Qualitative	Case study	Illustrative examples from an archive of 1506 correspondents, spanning 1920 to the 1960s.	Health Services Research	Expressed and received	Words, money, gifts and stamps sent to the almoner by former patients on the solicitation of health status from almoners.	N/A	N/A	Gratitude that is sincerely expressed at the interpersonal level contributed to durable relationships, often spanning decades, between staff and former patients. Recommendations are made for communication strategies that could build on gratitude to improve relationships in contemporary healthcare.	Patient feedback	Social capital; Quality of care indicator; Gifts
Diesen, P. S. (2016). “I Feel Lucky” – Gratitude Among Young Adults with Phenylketonuria (PKU). Journal of Genetic Counseling, 25(5), 1002–1009. https://doi.org/http://dx.doi.org/10.1007/s10897-015-9931-8	To explore young and early-treated Norwegian adults' lived experiences of PKU.	"Gratitude is described as being linked to well-being as a positive coping strategy, mediating stress and enabling people to deal with the problem (Wood et al. 2010)" (p. 1003).		Process is "inspired by grounded theory". Holistic approach to understanding the illness experience.	Qualitative	Interview	11 Norwegian patients (young adults aged 20–30) with phenylketonuria (PKU), recruited through a PKU Facebook group, magazine and by postal invitation to the Norwegian PKU population in the specified age group.	Health Psychology	Expressed	Gratitude is expressed to the historical and geographical circumstances that enabled the participants to receive treatment and support, and gratitude towards parents' efforts with their diet.	N/A. Gratitude became a focus through thematic analysis of transcripts.	N/A	Patients expressed gratitude for circumstances and to parents. Whilst grateful for the expertise available at the Hospital, some patients were resentful about constant blood monitoring. Authors suggest that gratitude can act as a coping strategy (although this is not investigated).	Quality of life	Quality of care indicator; Benefits
Duckworth, A. L., Steen, T. A., & Seligman, M. E. P. (2005). Positive Psychology in Clinical Practice. Annual Review of Clinical Psychology, 1, 629–651. https://doi.org/10.1146/annurev.clinpsy.1.102803.144154	To summarise advances in positive psychology in the context of clinical psychology (i.e. the prevention and treatment of psychopathology) by reviewing intervention studies.		Discusses Emmons and McCullough's 2003 paper so gratitude is not defined but it is referred to as an intervention.	Gives a detailed background to positive psychology and its conceptual organisation: the pleasant life, the engaged life and the meaningful life.	Commentary/editorial	Theoretical or conceptual review	N/A	Clinical Psychology	Expressed	Reports "count your blessings" study in relation to gratitude.	Various reported, including gratitude lists and a "gratitude visit'.	N/A	Makes recommendations for future research to use clinical populations, and to build on ideas from various disciplines and to rigorously test them empirically.	Review of other studies	Benefits
Fournier, A., & Sheehan, C. (2015). Growing Gratitude in Undergraduate Nursing Students: Applying Findings from Social and Psychological Domains to Nursing Education. Nurse Education Today, 35(12), 1139–1141. https://doi.org/https://doi.org/10.1016/j.nedt.2015.08.010	To report on the introduction of gratitude-based assignments to a nursing program.	"Gratitude is one human response to the receiving of, or the perception of, something valuable (Highfield, 2001). … Gratitude has been defined as a trait, an action, an emotion, and as a moral virtue that exhibits an inherent thankfulness (Gulliford et al., 2013; Emmons and McCullough, 2003). Gratitude has also been described as more than just a feeling. It is power to evoke focus, and motivation…		Links gratitude to the education of nurses according to models of patient- and person-centred care.	Qualitative	Case study	Students enrolled on a baccalaureate nursing programme in the North-eastern United States.	Health Education	Expressed	Specifically expressed to patients but also more generally.	Students were asked to reflect on offering and receiving thanks, and include gratitude in clinical journals. They were asked to "practice an attitude to gratitude" for a week and reflect on it.	N/A	Integration, role modelling and support of gratitude behaviours was well received by students and further research is recommended.	Professional development	Staff wellbeing
Gaal, P., & Mckee, M. (2005). Fee-For-Service or Donation? Hungarian Perspectives on Informal Payment for Health Care. Social Science & Medicine, 60, 1445–1457. https://doi.org/10.1016/j.socscimed.2004.08.009	To review debates in Hungary around causes of and reasons for informal payments (known as gratitude payments) to doctors and healthcare workers.		Gratitude is an expression of thanks taking the form of a gift from recovering patients.	Informal payments are considered from a review of the theoretical literature, considering socio-cultural, legal-ethical and policy factors.	Qualitative	Literature review; Theoretical or conceptual review	N/A	Ethics; Policy	Expressed and received	Informal payments and gifts given to doctors and healthcare workers.	N/A	N/A	Gratitude in the healthcare setting is not straightforward: research on patients' motivations (donation or fee) for making gratitude payments is inconclusive and contradictory making it difficult to make policy recommendations. Further research is advised.	Gratitude payments	Gifts
Galvin, R. (2004). Challenging the Need for Gratitude: Comparisons between Paid and Unpaid Care for Disabled People. Journal of Sociology, 40(2), 137–155. https://doi.org/10.1177/1440783304043453	To explore the role of gratitude in compounding feelings of loss in response to becoming disabled.	"The Oxford English Dictionary defines gratitude as ‘a warm sense of appreciation of kindness received’" (p. 139).		Research is put in the context of disability theory.	Qualitative	Interview; Thematic analysis	34 geographically dispersed participants recruited by email and snowball sampling, with the addition of 27 autobiographies and 31 anthologies.	Sociology; Disability Studies; Ethics	Expressed	Gratitude is expressed to people to whom disabled people are reliant for assistance, both formal and by goodwill.	N/A	N/A	Those who rely on the goodwill of others commonly experience shame and frustration whereas those who paid for formal care tended to feel more comfortable and in control of their lives. "Only when gratitude regains its position as a matter of etiquette, a comfortable expression of appreciation, rather than a source of soul-destroying obligation, can it be claimed that a state of true independence …	Implications for autonomy	Social capital; Care ethics
Gardner, W., & Lidz, C. (2001). Gratitude and Coercion between Physicians and Patients. Psychiatric Annals, 31(2), 125–129.	The paper examines the ethical literature on the sentiment of gratitude and considers whether physicians (psychiatrists) should expect patients to be grateful for coerced care.	Gratitude is a response to someone who has benefited you.		Refers to the work of philosophers Berger, Card, Fitzgerald and McConnell to address the question, "When do individuals have a duty to be grateful?'	Qualitative	Theoretical or conceptual review	Psychiatric patients were interviewed at admission and after discharge about their hospitalisation. Patients were asked about whether they believed they needed treatment and about the procedural justice of their admissions. They were not asked directly about gratitude.	Psychiatry; Ethics	Expressed	Gratitude from patients to physicians who commit them for treatment.	None beyond the act of participating in therapy.	N/A	Authors maintain that patients who are committed are never or rarely sincerely grateful for their treatment because their cognitive appreciation for benefits of treatment is paired with feelings of injury from the denial of autonomy.	Effects on clinical relationships	Care ethics
Herbland, A., Goldberg, M., Garric, N., & Lesieur, O. (2017). Thank You Letters from Patients in an Intensive Care Unit: From the Expression of Gratitude to an Applied Ethic of Care. Intensive and Critical Care Nursing, 43(0), 47–54. https://doi.org/10.1016/j.iccn.2017.05.007	The study aimed to analyse thank-you letters from intensive-care patients to identify messages intended for the intensive care team that could form the basis for future action.		Expression of thanks, in this case by unsolicited letter, from patients to intensive care unit (ICU) staff.	Study findings are put in the context of "an ethic of care" (Gilligan, 1982) which defined phases of caring and elements of care through reciprocal practice.	Qualitative	Thematic analysis	The study analysed 17 letters received from patients by the medical-surgical ICU of a French general hospital. Sample was retrospectively compiled with data saturation determining the sample size.	Health Services Research	Expressed and received	Discharged ICU patients expressing thanks to ICU staff.	N/A	N/A	Qualitative analysis of the letters shows the main themes are caring attitudes (humanism, professionalism, family-centred care), appreciation for survival, and "unique testimony of the moral and physical strain of a distressing stay in ICU'. Letters provide encouragement and information for ICU staff.	Patient feedback	Quality of care indicator; Care ethics
Huang, C.-H., Wu, H.-H., Lee, Y.-C., & Li, L. (2019). What Role Does Patient Gratitude Play in the Relationship Between Relationship Quality and Patient Loyalty? INQUIRY: The Journal of Health Care Organization, Provision, and Financing, 56, 004695801986832. https://doi.org/10.1177/0046958019868324	To use relationship marketing to investigate the role of patient gratitude, loyalty and relationship quality between patients and physicians in the medical service industry in Taiwan.	"Gratitude is a pleasant mood and is a positive experience of the recipient who recongizes the benefit from the giver, which in turn represents his or her feedback (McCullough, Emmons & Tsang, 2002; Casellas-Grau, Font & Vives, 2014; Rashid, 2015)" (p. 2).		The study uses a relationaship marketing paradigm, specifically commitment–trust theory.	Quantitative	Questionnaire / survey	A convenience sample of patients who received medical treatment in any hospital in Taiwan during 2015 resulted in 731 completed questionnaires.	Health Services Research	Expressed	Lickert-scale responses to 5 questionnaire items.	N/A	Self-devised survey based on items from published literature.	Patient satisfaction, trust and commitment mediate patient loyalty via patient gratitude, which, for the authors, confirm that gratitude drives a successful doctor–patient relationship.	Effects on clinical relationships; Care satisfaction	Quality of care indicator
Julesz, M. (2018). The Legal History of Gratitude Payments to Physicians in Hungary. Journal on European History of Law, 9(1), 149–157.	To review the legal history of gratitude payments to physicians in Hungary and other eastern European countries, and to discuss the ethics of this practice.	"While we can find the word 'gratitude' in numerous articles by Western European, North American and Japanese health researchers, we can also see that the word denotes some positive feeling on the part of the patient towards the treating physician. In the postcommunist part of the world and also in a great many developing African countries, authors always mean corruption when they use the word 'g…		This paper takes a long view of payments to doctors in the history of medicine, starting with Ancient Egypt, mentioning Christianity, the Middle Ages, and the birth of scientific medicine.	Commentary/editorial	None	N/A	Ethics; Policy	Expressed and received	Customary informal payments to doctors from patients.	N/A	N/A	Gratuity payments were legal in the 19th century when doctors were paid more than promised for a job well done, or received gifts such as art. Today, doctors are legally obliged to pay tax on gifts, although the difficulty authorities have in checking these, means that corruption is rife. During the Communist era, it was the social norm for patients to pay doctors for ostensibly free medical serv…	Gratitude payments	Gifts
Jun, W. H., Yang, J., & Lee, E. J. (2018). The Mediating Effects of Social Support and a Grateful Disposition on the Relationship between Life Stress and Anger in Korean Nursing Students. Asian Nursing Research, 12(3), 197–202. https://doi.org/https://doi.org/10.1016/j.anr.2018.08.002	To examine the mediating effects of social support and a grateful disposition on the relationship between life stress and anger in Korean nursing students.		Gratitude is a disposition that is a protective factor for stress and anger.	Study draws on positive psychology and research in nursing education.	Quantitative	Questionnaire / survey	180 nursing students were recruited from two different nursing colleges in Korea.	Positive Psychology	Neither	Responses to survey questions.	N/A	Korean version of GQ-6	The results of the study showed that a grateful disposition and social support could reduce the impact of stress on anger by functioning as full mediators of the relationship between these variables.	Measuring gratitude	Staff wellbeing; Benefits
Kenworthy, N. J. (2014). Global Health: The Debts of Gratitude. Women’s Studies Quarterly, 42(1/2), 71–87.	To elaborate some of the ways in which pernicious forms of debt (including gratitude) accompany global health efforts.		Gratitude is the debt engendered by the understanding and practice of global health as a gift, when actually health is the debt owed.	Draws on Derrida, Graeber and Mauss to characterise gratitude as complicit in gift relationships which can be destructive. Draws mainly on Fanon to frame perceptions of generosity to become what is owed.	Commentary/editorial	Theoretical or conceptual review	N/A	Global Health; Ethics	Neither	Gratitude here is what is expected rather than anything explicitly given or received.	N/A	N/A	The politics of charity, in which global health efforts are rarely conceived of as anything more than works of generosity and goodwill, cause deficits of power in which gratitude is a "cunning fiction" -- the phenomenon of a calculation.	Humanitarianism	Care ethics; Social capital
Kindt, S., Vansteenkiste, M., Cano, A., & Goubert, L. (2017). When is Your Partner Willing to Help You? The Role of Daily Goal Conflict and Perceived Gratitude. Motivation and Emotion, 41(6), 671–682. https://doi.org/http://dx.doi.org/10.1007/s11031-017-9635-5	This study examined whether (1) same- and prior day perceived gratitude (i.e., received appreciation for providing support) in partners and (2) same- and prior day goal conflicts in partners (i.e., amount of interference between helping one’s partner in pain and other goals) predicted partners’ helping motivation for individuals with chronic pain (ICP).	"Gratitude has been defined as “the recognition and appreciation of an altruistic gift” (Emmons and McCullough 2004, p. 9). It is the positive emotion felt when another person has intentionally given (or attempted to give) something of value (McCullough et al. 2001)" (p. 672).		Study is placed in the context of self-determination theory which holds that individuals' sustainable motivation, development and integrative functioning are facilitated when their autonomy, competence and relatedness are nurtured.	Quantitative	Intervention study; Questionnaire / survey	64 couples were recruited from the Flemish Pain League and the Flemish league for Fibromyalgia Patients, in which one partner had chronic pain for at least 3 months. The patients were mostly female (N=58).	Sociology	Expressed and received	Gratitude expressed from chronic pain patients to their partners, and partners reported on perceived gratitude.	Diary intervention.. For partners, daily goal conflict, perceived gratitude, and helping motivation were assessed, whereas patients reported on asking and demanding help, their expressed gratitude towards their partner and daily pain intensity.	Seven-point scale for "My partner expressed appreciation" and "my partner showed gratefulness". Patients reported on a 7-point scale, "I expressed my appreciation today" and "I showed gratefulness".	If partners perceived more gratitude from ICPs on a given day, they not only reported helping for stronger autonomous helping motives during the same day, but they even provided more autonomously motivated help the next day. On days that partners experience a lot of interference between helping the ICP and other life goals, they feel more pressured to provide help that day, which might also affec…	Social exchange	Social capital
Kreitzer, M. J., Telke, S., Hanson, L., Leininger, B., & Evans, R. (2019). Outcomes of a Gratitude Practice in an Online Community of Caring. Journal of Alternative and Complementary Medicine, acm.2018.0460. https://doi.org/10.1089/acm.2018.0460	To report on the findings of a brief gratitude intervention hosted in an online social network (CaringBridge) for people following difficult diagnoses.		"Living gratefully matters" and interventions can benefit those facing health-related adversity (p. 2).	No specific theoretical framework, but mentions studies that show links to healing, psychological adaptation and well-being.	Quantitative	Intervention study; Questionnaire / survey	Active users of CaringBridge.org were invited to participate and 1598 participated in the baseline survey with 882 completing the post-intervention survey.	Health Psychology	Expressed	Record 3 good things that happened that day.	Gratitude practice: write down three good things that happened on 21 consecutive days, why it happened and why you feel good about it. At the end of each week, look back at entries and note "how it feels".	GQ-6 along with perceived stress, and social support and social connectedness scales.	Statistically significant changes were observed in self-reported stress and were greater for those with greater frequency of practice. Only small changes were observed for gratitude, social connectedness, and social assurance. Positive health outcomes of decreased stress and increased gratitude appeared to plateau at 4 days without statistically detectable changes beyond that time frame. Authors …	Coping strategy; Measuring gratitude	Benefits
Lanham, M. E., Rye, M. S., Rimsky, L. S., & Weill, S. R. (2012). How Gratitude Relates to Burnout and Job Satisfaction in Mental Health Professionals. Journal of Mental Health Counseling, 34(4), 341–354.	To examine how gratitude relates to burnout and job satisfaction in mental health professionals.	Gratitude "involves being aware of and appreciating good things that happen and taking the time to express thanks (Park, Peterson, & Seligman, 2004)" (p. 343).		Gratitude is construed as a positive psychology construct and a number of theoretical positions are mentioned: prosocial behaviours, corporate social responsibility, coping skills and Fredricksen's broaden and build theory.	Quantitative	Questionnaire / survey	65 mental-health professionals from community mental health agencies and a university counselling centre in Midwestern United States.	Organisational Psychology	Neither	Responses to GQ-6	N/A	GQ-6, and a single-measure of workplace-specific gratitude (how often do you feel grateful for coworkers / supervisors / clients / current job.	Workplace-specific gratitude predicted burnout and job satisfaction after controlling for demographic/job contextual variables and another positive emotion (hope). Dispositional (trait) gratitude did not predict burnout and job satisfaction but did predict personal accomplishment. Authors say this highlights the importance of measuring dispositional and situational gratitude because they may impa…	Burnout; Job satisfaction	Staff wellbeing
Lau, B. H.-P. & Cheng, C. (2017). Gratitude and Coping among Familial Caregivers of Persons with Dementia. Aging and Mental Health, 21(4), 445–453. https://doi.org/10.1080/13607863.2015.1114588	To examine the role of gratitude on relieving emotional distress in the context of familial caregiving for persons with dementia.		Gratitude, as a key factor for subjective well-being, is a psychological resource for caregivers.	Frames study in terms of Algoe's find-remind-and-bind theory and Fredrickson's broaden-and-build theory.	Mixed	Questionnaire / survey	101 Cantonese-speaking caregivers recruited from non-governmental organisations in China.	Health Psychology; Positive Psychology	Expressed	Responses to survey questions.	N/A	Modified form of GQ-6 and the GAS (Gratitude Adjective Scale).	Gratitude was found to be related to higher levels of psychological resources and emotion-focused coping both of which lowered psychological distress.	Measuring gratitude; Protection from burnout	Benefits
Macauley, R. (2014). The Ethics of Cultivated Gratitude. HEC (Healthcare Ethics Committee) Forum, 26(4), 343–348. https://doi.org/10.1007/s10730-013-9233-1	To explore the ethics of "grateful patient fundraising programmes".		"Grateful" is a way of describing those patients that make donations to a healthcare organisation after inpatient treatment.	No specific theory of gratitude, but paper is framed in terms of ethics surrounding philanthropy and coercion.	Commentary/editorial	None	Generally speaks of US hospitals, about half of which contact patients after discharge to inquire about quality of care and solicit financial support.	Ethics; Policy	Expressed and received	Discharged patients expression appreciation by financial contribution.	Efforts made by hospitals to increase the likelihood of patients donating are described, e.g. visits from senior staff and extra amenities targeted at patients on donor lists or using wealth estimators.	N/A	Author calls for all amenities provided through GPF programme to be non-clinical (e.g. not promising access to better care). Transparency should be central to GPF, with which benefits are being provided to whom and why being essential to avoid compromising justice and autonomy. To do otherwise is to risk coercion.	Philanthropy; Effects on clinical relationships; Grateful patient programs	Gifts
Martini, M., & Converso, D. (2014). Gratitude, or the Positive Side of the Relationship with Patients. Development and First Validation of New Instruments: A Scale of Gratitude Perceived by Operators and a Scale of Support Offered by the Gratitude Expressed by Their Patients. Psychology, 5, 572–580. https://doi.org/10.4236/psych.2014.56067	To report the development and analysis of a scale to measure gratitude expressed by patients perceived by operators and of a scale to measure the perception of support this offers.	"Gratitude is usually considered, also according to common sense, as a psychological positive characteristic related to a feeling of well-being (Toussaint & Friedman, 2008) and it is seen as a strength typical of some individuals (Peterson & Seligman, 2004). ... It has been regarded at and analysed as a trait, a mood, a moral virtue, an emotion. Gratitude is, in other words, an “emphatic emotion”…		Explicitly refers to the Job Demand-Resources (JD-R) model (Bakker, Demerouti & Schaufeli, 2003) which describes interactions between requests and resources at work.	Mixed	Interview; Focus groups; Questionnaire / survey	Participants recruited from three hospitals in North-West Italy. 12 interviews and 2 focus groups with 24 "health operators", 40 nurses took part in a comprehension pre-test, and 267 nurses and health operators completed the questionnaire.	Positive Psychology	Received	Gratitude received for "received service and caring".	Responses to questionnaire.	Gratitude perceived by operators scale' and "Perception of support offered by patients/customers' gratitude scale".	The authors conclude that the instruments show good internal reliability and confirm divergent and convergent validity.	Measuring gratitude	Benefits
Martini, M., Loera, B., & Converso, D. (2016). Users’ Gratitude as a Source of Support for Social-Health Operators: First Validation of the Perceived Gratitude Scale (PGrate). Bollettino Di Psicologica Applicata, 274(3), 23–33. https://doi.org/http://dx.doi.org/10.4236/psych.2014.56067	To propose an instrument (PGrate) to measure the perception that healthcare workers (social-health operators) have of the gratitude expressed by users, and with the significance that this expression has for them.	"Gratitude is regarded as an emotion, an affective trait, a mood or a moral virtue and considered a positive psychological characteristic linked to a feeling of well-being (Toussaint & Friedman, 2008), a strength that some people have (Peterson & Seligman, 2004), related to life satisfaction, to better mental health and to improved interpersonal relationships (Emmons & McCullough, 2004; Morgan, G…		Study is placed in the context of positive psychology, specifically ones of work-related support and stress reduction related to wellbeing.	Mixed	Questionnaire / survey	The study is described as being about social-health operators but the data were gathered from 347 educators in municipal nursery schools and kindergartens in a city in north-west Italy.	Positive Psychology	Neither	Responses to the PGrate scale.	None	PGrate	The PGrate scale (3 items related to gratitude expression and 5 on gratitude as source of support) is found to have good reliability. Recommends that measurement instruments should be distinct for structural support from a specific source (users) and functional (emotional and cognitive support). Many limitations are identified.	Measuring gratitude	Benefits
Martins Pereira, S., & Hernández-Marrero, P. (2016). “In Memory of Those Who Left”: How “Thank You” Letters Are Perceived and Used as a Team Empowerment Motivational Factor by a Home-Based Palliative Care Team in the Azorean Islands. Journal of Palliative Medicine, 19(11), 1130–1131. https://doi.org/10.1089/jpm.2016.0255	To understand the emotions, meaning and use given to letters of thanks received by Azorean healthcare workers.			The study is put in context of the Expectancy Theory of Motivation in which symbolic and verbal forms of recognition are considered to be very effective in terms of "reward valence".	Qualitative	Questionnaire / survey	Professionals of the Azorean home-based palliative care support team (numbers of participants not given).	Heath Services Research	Received	Thank-you letters from deceased patients' family members to palliative care professionals.	N/A	N/A	Thank-you letters promote a sense of reward, recognition and satisfaction. Letters might help to understand "micro-meso-macro" linkages in palliative care to facilitate culture change to enhance organisations' effectiveness.	Care satisfaction; Effects on clinical relationships	Staff wellbeing; Quality of care indicator
Moosath, H., & Jayaseelan, R. (2016). “Dear Diary...”: Exploring the Experience of Gratitude among Oncology Patients. Indian Journal of Positive Psychology, 7(2), 224–228.	To explore whether gratitude exercises (journaling) contributed to subjective wellbeing of oncology patients.	"Emmons and McCullough (2003) define gratitude as 'a cognitive-affective state that is typically associated with a perception that one has received a personal benefit that was not deserved or earned, but rather, due to the good intentions of another person'," p. 224.		Refers to a "pathological paradigm", which focuses on human functioning using a problem-oriented framework, in contrast to positive psychology (drawing largely on Seligman). "Build what's strong" rather than "fix what's wrong".	Qualitative	Interview; Thematic analysis; Intervention study	Eight participants receiving inpatient chemotherapy in an oncology ward of a Bangalore hospital, India.	Health Psychology; Positive Psychology	Expressed	Five things a day that participants feel grateful for.	Gratitude diary for 30 days.	N/A	Benefits reported by participants included happiness, distraction, and time to reflect: "nurturing a sense of gratitude may be a powerful step that one can take towards a fulfilling life" (p. 227).	Quality of life	Benefits
Mpinganjira, M. (2019). Willingness to Reciprocate in Virtual Health Communities: The Role of Social Capital, Gratitude and Indebtedness. Service Business, 13, 269–287. https://doi.org/10.1007/s11628-018-0382-9	To examine the role of social capital, gratitude and indebtedness in explaining levels of willingness to reciprocate in virtual health communities.		Feelings of thankfulness and appreciation of benefits enjoyed.	Resource exchange theory and affect theory. Proposes a conceptual model that posits that social capital wields emotions effect on users that influences willingness to reciprocate.	Quantitative	Questionnaire / survey	Members of the public approached in Gauteng, South Africa and screened to identify respondents who were members of a virtual health community. 361 usable results.	Sociology	Neither	Responses to survey questions.	N/A	3-item scale adapted from a hospitality scale developed by Kim and Lee (2013): (I feel grateful / thankful / appreciative to the online health community),	Willingness to reciprocate in online health communities is directly influenced by social capital, emotions of gratitude and indebtedness. Findings can be used by managers of virtual health communities to stimulate more knowledge sharing.	Social exchange	Social capital
Mullin, A. (2011). Gratitude and Caring Labor. Ethics & Social Welfare, 5(2), 110–122. https://doi.org/http://dx.doi.org/10.1080/17496535.2011.571061	To explore care ethics associated with gratitude in the context of adult recipients of personal care.	"What is gratitude? Interpersonal gratitude, or gratitude to a person, asopposed to being grateful that some particular thing has occurred, involves appreciative attitudes towards both a benefit and a benefactor (Walker 1988)" (p. 112). Criticises Fitzgerald's (1988) conceptualisation of gratitude as being appropriate even to those that harm us or indirectly or unintentionally benefit us. Argues …		Places gratitude in the context of a feminist ethics of care. Reject Aristotle's Nicomachean Ethics which links gratitude to dependency. Looks at relational autonomy in the context of ethics of care (Sherwin 2000). Draws on Dillon's conception of "care respect" (2009).	Commentary/editorial	Theoretical or conceptual review	N/A	Feminism and women's studies; Ethics	Expressed	Doesn't say what form gratitude should take, but argues it is due to providers of caring labour when that care has been delivered in a respectful way.	None	N/A	Gives an account of interpersonal gratitude and when it is merited. Contends that, in the context of caring labour, gratitude is a morally appropriate response to care provided in a manner that recognises and respects the humanity of the recipient.	Implications for autonomy	Care ethics
Niner, S., Kokanovic, R., & Cuthbert, D. (2013). Displaced Mothers: Birth and Resettlement, Gratitude and Complaint. Medical Anthropology, 32(6), 535–551. https://doi.org/10.1080/01459740.2013.769103	To examine the effects of displacement on the lives of Karen women from Burma-Myanmar who resettled in Australia, through the focus of perinatal health.		Gratitude is considered to be appreciation expressed, e.g. for "good heart" and "good intentions", also "gracious acceptance".	Theories of gratitude are not invoked directly. The study as a whole is in the context of social inclusion for migrants.	Qualitative	Case study; Interview	Karen women who had recently given birth in Australia: 15 participants, 17 interviews	Global Health; Feminism and women's studies; Ethics	Expressed	Gratitude was directed at Government assistance programs and social services, also for life in a secure environment. Older women exhibited appreciation of care given during birth. Many narratives were grateful for being able to rest after the birth and family help in cleaning and cooking.	N/A	N/A	Overdetermined discourses of deservingness (and non-deservingness) and gratitude risk perpetuating inequalities and disadvantage for forced migrants and asylum seekers. Women's reactions were on a spectrum from overwhelming gratitude to preparedness to voice complaint, related strongly to their presettlement experiences.	Humanitarianism	Care ethics
Nouvet, E. (2016). Extra-ordinary Aid and its Shadows: The Work of Gratitude in Nicaraguan Humanitarian Healthcare. Critique of Anthropology, 36(3), 244–263. https://doi.org/10.1177/0308275X16646835	To explore the power effects of gratitude (often thought of as a banal sentiment), asking what social and political relations, expectations, and provisions expression of gratitude materialise and normalise within the Nicaraguan context.	"Gratitude has been defined in philosophy as 'one of the most common ways that morality asks us to relate to others' (Fitzgerald, 1998: 120). (p. 249) ... Gratitude can mean many things depending on its intentions, what it is in response to, and how it positions objects and subjects of gratitude in the moral landscapes it helps to form. Unpacking the social meanings and work of gratitude requires…		This study draws on critical humanitarian studies and queer/feminist affect theory (which is argued to be at the forefront of engaging with the social work of banal and taken-for-granted feelings).	Qualitative	Interview	Interviews were conducted with 52 individuals associated with three humanitarian healthcare missions in US-funded Nicaraguan-based offices. Interviewees included physicians (5), nurses (5), patients (32), relatives of patients (7), and community members who avoided or were unable to access mission services (3).	Global health; Feminism and women's studies; Ethics	Expressed	Most prominent were Nicaraguan's gratitude to foreign medical missions for accessible and free healthcare, gratitude for an act perceived as beyond obligations of foreigners, and gratitude for humanising care.	N/A	N/A	Gratitude in the Nicaraguan context draws attention to the importance of small acts. It is isolated from global politicisation of foreign healthcare missions. It is linked to a critique of the Nicaraguan public healthcare system. The foreign medical mission volunteer is constructed as a person of exceptional virtue.	Humanitarianism	Care ethics
O’Brien, G. M., Donaghue, N., Walker, I., & Wood, C. A. (2014). Deservingness and Gratitude in the Context of Heart Transplantation. Qualitative Health Research, 24(12), 1635–1647. https://doi.org/10.1177/1049732314549018	To explore how the lived experiences of heart transplant patients are grounded in social discourses about organ donation, the gift of life and gratitude.	Gratitude is a way of showing a "correct moral stance" (in this case in response to receiving an organ) (p. 1636).		Contextualises the research in terms of Maussian gift-exchange theory. Adopts the "tyranny of the gift" idea proposed by Fox and Swazey (2002) (p. 1636). Prosocial and broaden-and-build conceptualisations are referred to.	Qualitative	Interview	Thirteen (8 men) heart-transplant recipients at a large metropolitan hospital in Australia.	Sociology; Ethics	Expressed	Varied -- spoken in interviews -- but mainly for donated organ.	N/A	N/A	There is not necessarily a direct trajectory from receipt of a gift (even a heart) to unmitigated gratitude. The source of gratitude might also lead to an array of other emotions (joy, hope, anxiety, shame, guilt and/or obligation).The focus in social discourse on organs as gifts emphasises a moral transaction but minimises complex moral relations between recipients and other candidates who have …	Social exchange	Social capital; Care ethics
Ootes, S. T. C., Pols, A. J., Tonkens, E. H. & Willems, D. L. (2013). Opening the Gift: Social Inclusion, Professional Codes and Gift-Giving in Long-Term Mental Healthcare. Culture, Medicine & Psychiatry, 37, 131–147. https://doi.org/10.1007/s11013-012-9293-8	To study contradictions between the objective of social inclusion for mental health clients in which gifts may be implicated, and the professional norms of declining gifts.		Gratitude is one dimension of client–professional relationships that prompts gift-giving.	This paper draws on sociological theory of gift exchange (Mauss, Komter, Levi-Strauss, Bourdieu).	Qualitative	Ethnography; Interview; Thematic analysis	A range of stakeholders associated with Dutch mental health care settings (clients, manager, friends of clients, family members, and professionals) resulting in 32 semi-structured interviews.	Psychiatry	Expressed and received	Gifts given to care professionals.	N/A	N/A	Four types of gifts were being given in long-term mental healthcare: a symptom gift (e.g. one that enacts a symptom such as insecurity), a compensation gift (given with the expectation of reciprocity of service or in compensation for a service - often take the form of money), a courtesy gift (restores social balance by thanking a professional for care, acknowledging this has a social dimension) a…	Effects on clinical relationships	Gifts
Rådestad, I., Westerberg, A., Ekholm, A., Davidsson-Bremborg, A., & Erlandsson, K. (2011). Evaluation of Care after Stillbirth in Sweden Based on Mothers’ Gratitude. British Journal of Midwifery, 19(10), 646–652.	To describe mothers' gratitude for actions tokens by HCPs in connection with stillbirth.		Gratitude is considered to be a response to the question, "Are you grateful today for anything that the health professionals did for you in connection with the birth of your child? Please write as much as you wish here in your own words."		Mixed	Questionnaire / survey; Thematic analysis	799 mothers (who met eligibility criteria of 1034 respondents) who experienced a stillbirth after 22 weeks before 1990 and between 1990 and 2010. Self-selected respondents to a web questionnaire on the website for the Swedish National Infant Foundation.	Health Services Research	Expressed	Patients who experienced stillbirth describing gratitude to health professionals in connection with birth.	N/A	94 item survey developed for this study	Mothers who experienced a stillbirth after 1990 were grateful that their baby was treated as a live born child and the memories that the nursing staff helped them create. Those who had a stillbirth before 1990 did not feel grateful for not being allowed to hold their child and grateful for little else that HCPs had done following the stillbirth. Gratitude or lack of gratitude had nothing to do wi…	Care satisfaction; Patient feedback	Quality of care indicator
Rao, N., & Kemper, K. J. (2017). Online Training in Specific Meditation Practices Improves Gratitude, Well-Being, Self-Compassion, and Confidence in Providing Compassionate Care Among Health Professionals. Journal of Evidence-Based Complementary & Alternative Medicine, 22(2), 237–241. https://doi.org/10.1177/2156587216642102	To determine the impact of brief, online training for health professions in three types of meditation, one of which was gratitude-focused.		Gratitude is part of a constellation of positive emotions that temporarily broadens thinking, creativity attention and cognitive functioning.	Places gratitude in the context of positive emotion and Fredrickson's broaden-and-build theory.	Mixed	Intervention study; Questionnaire / survey	177 enrolees for online meditation training modules offered free to health professionals at Ohio State University and, for a fee, to individuals outside the university community. 165 completed questionnaires for gratitude-focused meditation.	Health Education	Expressed	Generalised gratitude during gratitude-focused meditation.	Gratitude-focused meditation.	GQ-6	There were significant improvements in gratitude following the gratitude unit. The authors conclude that online training of this type appeals to diverse health professions and there is a need to evaluate of this training on clinician burnout, quality of care and patient outcomes.	Professional development	Staff wellbeing
Riskin, A., Bamberger, P., Erez, A., Riskin-Guez, K., Riskin, Y., Sela, R., Foulk, T., Cooper, B., Ziv, A., Pessach-Gelblum, L., & Bamberger, E. (2019). Expressions of Gratitude and Medical Team Performance. Pediatrics, 143(4), e20182043. https://doi.org/10.1542/peds.2018-2043	To examine whether and how expressions of gratitude from individuals representing different roles (expert or mother) affect the performance (accurate diagnosis and treatment) of neonatal intensive care unit (NICU) teams in a simulation.	Gratitude is a "prototype of positive social interaction" (abstract, p. 1).		The study is put in context of affect-as-information theory and previous work by the authors that showed that rudeness has adverse consequences for individual and team diagnostic and treatment performance.	Quantitative	Intervention study	43 NICU teams (two doctors and two nurses) participating in teams of four in simulations during training workshops held at the Israel Center for Medical Simulation.	Health Services Research	Received	Mother and/or expert expressing gratitude to NICU teams.	Teams receiving the intervention were exposed to a video clip at the beginning of the day in which the expert expressed gratitude to the team and/or the mother of the preterm infant being treated expressed gratitude to NICU teams.	Judges independent rating of each team's performance and engagement in prosocial behaviour.	Members of medical teams may be more sensitive to parental gratitude than gratitude expressed by experts or authority figures. Maternal gratitude to NICU teams robustly boosted team performance outcomes. The authors recommend that medical communities find ways to expose their teams to grateful feedback in the interests of boosting the ability to provide high-quality care.	Care satisfaction	Benefits; Quality of care indicator
Roche, S., Brockington, M., Fathima, S., Nandi, M., Silverberg, B., Rice, H. E., & Hall-Clifford, R. (2018). Freedom of Choice, Expressions of Gratitude: Patient Experiences of Short-Term Surgical Missions in Guatemala. Social Science & Medicine, 208, 117–125. https://doi.org/10.1016/j.socscimed.2018.05.021	To examine the experiences of patients in seeking surgery delivered by short-term medical missions and to explore the asymmetric relationships between aid recipients and donors.		Gratitude is a rhetorical trope regularly expressed by patients who receive aid.	Study is put in context of global health volunteerism, politics and health policy.	Qualitative	Interview	37 participants were interviewed -- patients and guardians of paediatric patients who had received surgery in the three years prior to interview -- from five non-governmental organisations (NGOs) involved in health services in Guatemala.	Policy; Global Health; Ethics	Expressed	Gratitude voiced in interviews by patients or guardians for treatment received at the hands of NGOs.	N/A	N/A	Gratitude was a nearly universal theme, usually taking the form of unprompted statements. The authors concluded that although volunteer medical teams may be motivated by kindness and compassion, they may contribute to complexities and inequalities in which "grateful postures" are expected.	Philanthropy; Humanitarianism	Care ethics
Shaw, R. (2011). Thanking and Reciprocating Under the New Zealand Organ Donation System. Health: An Interdisciplinary Journal for the Social Study of Health, Illness and Medicine, 16(3), 298–313. https://doi.org/10.1177/1363459311411167	To explore issues of reciprocity and intercorporeality that arise in response to organ donation, specifically in the context of anonymity protocols.		Gratitude is an expectation raised by the 'gift of life' rhetoric, imposing a sense of moral responsibility which is difficult to discharge.	The analysis draws on Maussian gift-exchange theory, and social norms of gift giving and reciprocity.	Qualitative	Interview; Thematic analysis	Participants were 24 organ and tissue recipients, 13 living organ donors, 9 donor family members, as well as 42 stakeholders from adjunct studies.	Sociology; Ethics	Expressed and received	Attitudes to gratitude and thanking pressures faced by transplant recipients were voiced in interviews. Views on receiving thanking letters were also explored.	N/A	N/A	The language available to participants is key to what one is able to say. The difficulties that donors have in writing the thank you letter are discussed.	Social exchange	Social capital; Care ethics
Silva, D. S., & Viens, A. M. (2015). Infection Control Measures and Debts of Gratitude. The American Journal of Bioethics, 15(4), 55–57. https://doi.org/10.1080/15265161.2015.1009565	To discuss the basis for and ways in which one discharges "a debt of gratitude" to those healthcare workers returning from Ebola-infected regions in the context of infection-control measures.	"Gratitude can be understood as an attitude or feeling grateful toward persons for their actions or for something received" (p. 54).		Places gratitude in the context of moral philosophy, particularly in relation to gratitude as a debt.	Commentary/editorial	None	N/A	Policy; Global Health; Ethics	Expressed	Gratitude to healthcare workers for risks taken to protect public health and for subject themselves to loss-imposing infection control measures.	N/A	N/A	Discusses whether reasons for gratitude should be treated additively, in which case losses associated with infection control should be minimised. But if what matters is showing gratitude to individuals who voluntarily contribute to risk minimisation, then reasons for gratitude should be treated non-additively. Reciprocally responding with gratitude for risks taken and losses incurred are importan…	Humanitarianism	Social capital; Care ethics
Spence, S. A. (2005). Patients Bearing Gifts: Are There Strings Attached? British Medical Journal, 331, 1527–1529.	To consider ethical and clinical questions when patients give doctors gifts.		Gratitude is one of the motives that underlie the giving of gifts to doctors.	Explains "the patient's mind" in relation to gifts using the language of psychoanalysis and neurobiology.	Commentary/editorial	None	N/A	Ethics	Received	Gifts given to doctors.	N/A	N/A	Doctors must exercise discretion over the acceptance of individual items and ask "Why now?'. Gifts given out of the blue should arise suspicion. Suggestions for patients' motives are made.	Effects on clinical relationships	Gifts
Starkey, A. R., Mohr, C. D., Cadiz, D. M., & Sinclair, R. R. (2019). Gratitude Reception and Physical Health: Examining the Mediating Role of Satisfaction with Patient Care in a Sample of Acute Care Nurses. The Journal of Positive Psychology, 14(6), 779–788. https://doi.org/10.1080/17439760.2019.1579353	To explore the effects of expressed gratitude by examining how receiving expressions of gratitude predicts nurses' physical wellbeing via work-related satisfaction.	"…gratitude is a positive affective experience that typically follows another's beneficial and caring gesture towards the self, particularly when the gesture is perceived to be costly or valuable, intentional and voluntary (McCullough, Kimeldorf & Cohen, 2008)" (p. 779).		Puts study in the context of Conservation of Resources theory (Hobfoll, 2001) and Fredrickson's 'broaden and build' theory.	Quantitative	Questionnaire / survey	146 acute-care nurses working in Oregon, USA.	Health Psychology	Received	Self-reports of how many shifts in the past seven days participants were thanks by patients, relatives or colleagues.	N/A	Self-devised survey, Pittsburgh Sleep Quality Index, Satisfaction with Quality Care scale	Gratitude reception indirectly predicted better physical health (sleep quality, headaches, healthy eating intentions) via psychological well-being, specifically through satisfaction with quality of care.	Job satisfaction	Staff wellbeing
Stegen, A., & Wankier, J. (2018). Generating Gratitude in the Workplace to Improve Faculty Job Satisfaction. Journal of Nursing Education, 57(6), 375–378. https://doi.org/http://dx.doi.org/10.3928/01484834-20180522-10	To determine the effects of cultivating "an attitude to gratitude" on job satisfaction and collaboration amongst nursing faculty.	"Gratitude can be difficult to define. It is individual in nature and to some can be considered an emotion or attitude, yet to others a habit or a coping response. … According to Emmons and McCullough (2003) gratitude can be defined as a "general tendency to recognise and respond with grateful emotion to the roles of other people's benevolence in the positive experiences and outcomes that one obt…		Places gratitude in the context of studies on workplace gratitude. Mentions Fredrickson's broaden-and-build theory for positive emotions.	Quantitative	Intervention study	Nursing faculty members at Weber State University, Utah (8% men and 92%) women, of which 51 completed the first survey and 31 the second survey.	Organisational Psychology	Expressed	Various opportunities for expressing gratitude were established during a year-long programme.	All faculty given a book ('Attitudes of Gratitude" by Ryan), optional group discussions twice a semester, "gratitude moments" instituted to recognise faculty, private social media website, and a gratitude bulletin board.	Self-devised survey using Likert scale.	Response was overwhelmingly positive and gratitude practices resulted in more open communication, more appreciation for each other, and higher job satisfaction.	Job satisfaction	Staff wellbeing
Stepurko, T., Pavlova, M., Gryga, I., & Groot, W. (2013). Informal Payments for Health Care Services - Corruption or Gratitude? A Study on Public Attitudes, Perceptions and Opinions in Six Central and Eastern European Countries. Communist and Post-Communist Studies, 46(4), 419–431. https://doi.org/http://dx.doi.org/10.1016/j.postcomstud.2013.08.004	To compare public perceptions of informal patient patients in Bulgaria, Hungary, Lithuania, Poland, Romania and Ukraine.		Gratitude is considered in relation to informal payments and gifts (token and in-kind) which are traditional in many Eastern European countries but could be considered a form of corruption.	Study is placed in the context of political structures of state and measures to combat corruption.	Mixed	Theoretical or conceptual review; Questionnaire / survey; Interview	A nationally representative, stratified sample was drawn in Bulgaria, Hungary, Lithuania, Poland, Romania and Ukraine with sampling points distributed proportionally to population characteristics. About 1000 respondents were interviewed from each country with total sample size 6052.	Ethics; Policy	Expressed	Informal payments or gifts given to healthcare providers.	N/A	Cluster analysis	Across the countries, informal cash payments are perceived negatively as corruption, whereas in-kind gifts are often seen as gratitude. Authors conclude that it is important to prohibit acceptance or request of any gift unless there is a system to distinguish the nature of it. Lack of good regulation and poor pay for medical staff also contribute to the persistence of informal payments.	Gratitude payments	Gifts
Stomski, N. J., Morrison, P., Sealey, M., Skeffington, P., & O’Brien, G. (2019). The Association between Gratitude and Burden in Australian Mental Health Carers: A Cross‐Sectional Study. Scandinavian Journal of Caring Sciences, 33(1), 215–221. https://doi.org/10.1111/scs.12623	To investigate the association between dispositional gratitude and carer burden in Australian mental health carers.	"Gratitude has been conceptualised as a wider life disposition towards identifying and appreciting positive aspects of the world, wherein individual gratitude traits contribute towards a higher order gratitude construct (Wood, Froh & Geraghty, 2010)" (p. 215).		No specific conceptual framework identified, although previous literature on dispositional gratitude and well-being are referred to.	Quantitative	Questionnaire / survey	231 self-selected respondents that lived in Australia, and were unpaid, non-professional carers for people with severe mental health illneses.	Health Psychology	Neither	Responses to survey questions.	N/A	S-GRAT and Involvement Evaluation Questionnaire which consists of scales for tension, supervision, worrying and urging.	Authors conclude that the promotion of dispositional gratitude may result in significant reducations in mental health burden, even though there was a direct, significant relationship between "simple appreciation" and carer burden which the authors say can be attributable to iatrogenic effects on gratitude induction. They recommend that worrying, urging and tension could be decreased through foste…	Measuring gratitude; Quality of life	Benefits
Toledo-Pereyra, L. H. (2006). Gratitude. Journal of Investigative Surgery, 19(3), 137–140. https://doi.org/10.1080/08941930600745650	To emphasise the importance of gratitude in the professional lives of surgeons and all people.	"... gratitude 'is a feeling of thankfulness and appreciation at a benefit received. Feelings of gratitude can strengthen friendship and communion when accepted with an assumption of good faith' (Wikipedia)" (p. 138).		Draws on various authors' characterisations of gratitude. No specific theoretical framework.	Commentary/editorial	None	N/A	Health Education	Expressed	Surgical fellows and colleagues should practice gratitude through appreciating everyone on the team.	N/A	N/A	Calls for the development of a program that will highlight the "eternal implications of gratitude" amongst surgical professionals.	Professional development	Benefits
Wright, S. M., Wolfe, L., Stewart, R., Flynn, J. A., Paisner, R., Rum, S., Parson, G., & Carrese, J. (2013). Ethical Concerns Related to Grateful Patient Philanthropy: The Physician’s Perspective. Journal of General Internal Medicine, 28(5), 645–651. https://doi.org/10.1007/s11606-012-2246-7	To identify ethical concerns associated with philanthropic gifts from grateful patients.		Gratitude is the term often used to characterise the motivation behind patient philanthropy.	Put in the context of the ethics of philanthropy.	Qualitative	Interview	Twenty physicians judged to be practiced and successful with grateful patient philanthropy at Johns Hopkins University School of Medicine.	Ethics	Received	Donations made by patients to academic medical centres.	N/A	N/A	Several domains of ethical issues were identified most prominent of which was possible effects on the doctor-patient relationship. Informants mostly suggested that there are no ethical issues with grateful patient philanthropy, leading the authors to suggest that they have the "illusion of unique invulnerability".	Grateful patient programs; philanthropy	Gifts
Zhang, S., Liu, Y.-H., Zhang, H., Meng, L., & Liu, P. (2016). Determinants of Undergraduate Nursing Students’ Care Willingness Towards the Elderly in China: Attitudes, Gratitude and Knowledge. Nurse Education Today, 43, 28–33. https://doi.org/https://doi.org/10.1016/j.nedt.2016.04.021	The purpose of the study was to explore the relationships among knowledge about aging, care willingness, attitude towards the elderly and gratitude.	"Gratitude is regarded as a response to value (Highfield, 2001). It was first proposed as a positive feeling after someone offered his selfless love and help to others (Wood et al., 2008). After years of improving the concept of gratitude constantly, it was defined as a trait, a behavior, a feeling, and a moral virtue to express thankfulness (Gulliford et al., 2013)" (p. 29).		Study is put in the context of China's problems in encouraging gerontological nursing.	Quantitative	Questionnaire / survey	382 undergraduate nursing students from a nursing school in Tianjin, China, completed the survey.	Health Education	Neither	N/A	Responses to questionnaire.	Scale designed by Xie (2010) of 22 items with five dimensions (appreciation, happiness, cherish, negative, retribution).	Attitudes towards older people, knowledge about aging and gratitude were all significantly correlated with care willingness. Gratitude "plays a mediating role" between knowledge and care willingness.	Professional development	Quality of care indicator

## Sheet: Counts
	Methods	76		Type of Paper	56		Academic Discipline	82		Focus	84		Metanarratives	72
	None	7		Commentary/editorial	10		Sociology	7		Measuring gratitude	7		Social capital	10
	Literature review	2		Qualitative	20		Organisational Psychology	4		Coping strategy	2		Benefits	17
	Theoretical or conceptual review	6		Quantitative	16		Positive Psychology	9		Quality of life	4		Staff wellbeing	14
	Intervention study	8		Mixed	10		Health Psychology	9		Protection from burnout	6		Quality of care indicator	11
	Case study	3					Clinical Psychology	1		Job satisfaction	15		Gifts	9
	Questionnaire / survey	23					Disability studies	1		Professional development	5		Care ethics	11
	Interview	13					Global Health	5		Patient feedback	7
	Ethnography	1					Ethics	18		Care satisfaction	9
	RCT	0					Feminism and women's studies	3		Effecs on clinical relationships	8
	Prospective study design	1					Health Services Research	11		Gratitude payments	3
	Thematic analysis	8					Health Education	6		Grateful patient programs	2
	Content analysis	1					Psychiatry	2		Philanthropy	3
	Cross-sectional study	1					Policy	6		Humanitarianism	5
	Scoping review	1								Implications for autonomy	2
	Focus groups	1								Social exchange	6
